# Supplementary material for: Are small farms more performant than larger ones in developing countries?
Source: Sci Adv. 2020 Oct 9;6(41):eabb8235. doi: 10.1126/sciadv.abb8235 (PMC7546703; doi:10.1126/sciadv.abb8235)
Supplement: abb8235_Data_file_S1.xlsx [file abb8235_Data_file_S1.xlsx]

## Sheet: Farm level
Model	1	2	3	4	5	6	7	8	9	10	11	12	13	14	15	16	17	18	19	20	21	22	23	24	25	26	27
Dependent variable (Dummy, 0;1): 1:Recording Inverse relationship; 0:Direct relationship estimate.	X	X			X				X		X	X		X		X			X		X	X		X		X
Dependent variable (Dummy, 0;1): 1:Recording Inverse relationship; 0: All other recorded estimates, including non-significant ones			X	X		X	X	X		X			X		X		X	X		X			X		X		X
Full model (all variables)											x	x	x	x	x	x	x					x	x	x	x	x	x
Sample limited to cases with information on subsistence status		x		x			x	x			x	x	x	x	x	x	x					x	x	x	x	x	x
VCE cluster (country)					x	x	x	x	x	x	x	x	x	x	x	x	x	x	x	x	x	x	x	x	x	x	x
Weighting (quality of publication)								x	x	x		x	x			x	x			x	x	x	x	x	x	x	x
Grey literature included									x	x				x	x	x	x		x		x			x	x	x	x
Main model																x	x							x	x	x	x
Indicator group (ref: Gross output)
Net value	-0.462	-0.631*	-0.644**	-0.929***	-0.462	-0.631	-0.929**	-0.872**	-0.612	-0.643*	-0.734+	-0.781+	-1.240***	-0.814*	-1.223***	-0.804+	-1.227***	-0.805*	-0.771**	-0.622+	-0.657*	-0.792+	-1.240***	-0.811+	-1.228***	-0.816*	-1.250***
Efficiency	-1.490***	-1.546***	-1.448***	-1.681***	-1.490***	-1.546***	-1.681***	-1.802***	-1.657***	-1.551***	-1.610***	-1.717***	-1.936***	-1.765***	-1.886***	-1.768***	-1.947***	-1.655***	-1.537***	-1.653***	-1.539***	-1.701***	-1.939***	-1.755***	-1.948***	-1.631***	-1.828***
Data source (ref: LSMS)
National Statistics											-1.677*	-1.351+	-1.190**	-1.336*	-1.306**	-1.252+	-1.157**					-1.423+	-1.186**	-1.317+	-1.156**	-1.184	-1.104*
Ad-hoc surveys											-2.301***	-2.295***	-1.963***	-2.021***	-1.896***	-2.207***	-1.945***					-2.331***	-1.961***	-2.240***	-1.944***	-2.085***	-1.831***
Warm arid and semi-arid tropics											-0.119	-0.193	-0.302	-0.090	-0.161	-0.185	-0.274					-0.191	-0.303	-0.183	-0.274	-0.234	-0.317
Last year of study											-0.051**	-0.055**	-0.062***	-0.052**	-0.062***	-0.055**	-0.064***					-0.055**	-0.062***	-0.055**	-0.064***	-0.055**	-0.063***
Panel, time invariant controls																						0.464	-0.033	0.405	-0.016
Subsistence farming (ref: Very small, Average [0;1]] Ha.)
Subsistence farming (Small, Average ]1;2] Ha.											-0.020	-0.280	-0.244	0.108	-0.139	-0.233	-0.260					-0.273	-0.243	-0.225	-0.26	-0.295	-0.324
Average >2 Ha.											-0.436	-0.306	-0.405	-0.321	-0.409	-0.271	-0.397					-0.304	-0.405	-0.267	-0.397	-0.44	-0.506+
Main crop (ref: Maize)
Other crops											0.876*	0.729	0.438	0.887*	0.644*	0.735+	0.445					0.719	0.44	0.726	0.446	0.736	0.444
Rice											1.225*	1.096*	0.463	1.215*	0.631	1.094*	0.466					1.082*	0.464	1.082*	0.467	0.998+	0.408
Wheat											0.507	0.287	-0.198	0.458	-0.195	0.278	-0.256					0.296	-0.198	0.287	-0.256	0.155	-0.338
Specialised paper											-0.596	-0.626	-0.263	-0.572	-0.434	-0.624	-0.312	0.033	0.024	0.085	0.222	-0.679	-0.26	-0.669	-0.31	-0.649	-0.302
GPS measurement											0.785	1.141	0.953	1.297	1.067	1.335	1.125					1.197	0.949	1.355	1.124	1.211	1.048
Inclusion of soil quality and/or slope											-0.404	-0.405	-0.492	-0.293	-0.490	-0.372	-0.505					-0.369	-0.494	-0.34	-0.506	-0.329	-0.46
Inclusion of irrigation											0.057	0.040	-0.201	-0.039	-0.119	0.009	-0.192					0.058	-0.203	0.023	-0.193	-0.059	-0.237
Inclusion of mechanical and/or animal power											-0.074	-0.052	-0.381	-0.008	-0.212	-0.024	-0.314					-0.072	-0.379	-0.037	-0.313	-0.122	-0.37
Inclusion of access to credit											-0.154	-0.042	-0.127	-0.104	-0.183	-0.020	-0.108					-0.021	-0.129	-0.001	-0.109	-0.033	-0.071
Inclusion of off-farm activities/income																										-0.926	-0.777
constant	1.040***	1.113***	0.388***	0.563***	1.040***	1.113***	0.563**	0.605**	1.161***	0.441*	2.239*	2.307*	1.835**	1.917*	1.591**	2.200*	1.792**	1.158***	0.451*	1.145***	0.398+	2.310*	1.835**	2.203*	1.792**	2.343**	1.865***
Log p-likelihood	-310.849	-256.779	-443.929	-357.521	-310.849	-256.779	-357.521	-317.105	-268.174	-392.867	-234.266	-194.699	-275.483	-256.268	-366.711	-200.149	-284.913	-355.809	-515.190	-268.121	-392.342	-194.234	-275.479	-199.774	-284.912	-197.133	-282.101
pseudo-R²	0.066	0.069	0.062	0.085	0.066	0.069	0.085	0.090	0.077	0.066	0.151	0.166	0.176	0.168	0.181	0.171	0.182	0.078	0.066	0.077	0.067	0.168	0.176	0.173	0.182	0.184	0.19
N	514	431	683	564	514	431	564	648	606	796	431	431	564	498	648	498	648	606	796	606	769	431	564	498	648	498	648
AIC	627.699	519.559	893.857	721.042	627.699	519.559	721.042	640.210	542.347	791.734	504.532	425.397	586.966	548.536	769.423	436.298	605.826	719.619	1038.379	544.242	792.684	426.468	588.958	437.548	607.825	432.267	602.201
BIC	640.425	531.757	907.437	734.047	640.425	531.757	734.047	653.632	555.568	805.772	577.722	498.587	664.997	624.327	849.953	512.089	686.356	737.246	1057.098	561.869	811.402	503.724	671.324	517.549	692.828	512.268	687.205
+ p<0.10, * p<0.05, ** p<0.01, *** p<0.001

## Sheet: FarmMargins
FARM MODELS, general.
Un-Weighted Model		Excluding non-significant estimates (Model 14)							Including non-significant estimates (Model 15)
		dy/dx	Std.Err.	z	P>z	[95%Conf.	Interval]		dy/dx	Std.Err.	z	P>z	[95%Conf.	Interval]
Indicator group (ref: Gross output)
Net value		-0.149	0.068	-2.2	0.028	-0.283	-0.016		-0.258	0.058	-4.43	0	-0.372	-0.144
Efficiency		-0.352	0.073	-4.8	0	-0.495	-0.208		-0.384	0.056	-6.81	0	-0.494	-0.273
Data source (ref: LSMS)
National Statistics		-0.156	0.082	-1.92	0.055	-0.316	0.004		-0.22	0.077	-2.84	0.004	-0.372	-0.068
Ad-hoc surveys		-0.279	0.042	-6.65	0	-0.361	-0.197		-0.34	0.042	-8.12	0	-0.422	-0.258
Warm arid and semi-arid tropics		-0.015	0.065	-0.24	0.812	-0.143	0.112		-0.031	0.084	-0.37	0.713	-0.196	0.134
Last year of study		-0.009	0.003	-2.6	0.009	-0.015	-0.002		-0.012	0.003	-3.77	0	-0.018	-0.006
Subsistence farming (ref: Very small, Average [0;1]] Ha.)
Subsistence farming (Small, Average ]1;2] Ha.		0.018	0.073	0.24	0.81	-0.125	0.161		-0.026	0.058	-0.46	0.648	-0.14	0.087
Average >2 Ha.		-0.055	0.071	-0.79	0.432	-0.194	0.083		-0.079	0.058	-1.35	0.178	-0.193	0.036
Main crop (ref: Maize)
Other crops		0.167	0.086	1.95	0.052	-0.001	0.336		0.127	0.064	1.97	0.049	0	0.253
Rice		0.22	0.094	2.34	0.019	0.036	0.405		0.124	0.081	1.53	0.126	-0.035	0.283
Wheat		0.09	0.118	0.76	0.445	-0.141	0.32		-0.037	0.102	-0.37	0.712	-0.237	0.162
Specialised paper		-0.098	0.066	-1.48	0.139	-0.228	0.032		-0.084	0.072	-1.16	0.248	-0.225	0.058
GPS measurement		0.222	0.162	1.37	0.171	-0.096	0.54		0.205	0.124	1.66	0.097	-0.037	0.448
Inclusion of soil quality and/or slope		-0.05	0.052	-0.96	0.335	-0.152	0.052		-0.094	0.061	-1.55	0.12	-0.213	0.025
Inclusion of irrigation		-0.007	0.048	-0.14	0.888	-0.101	0.087		-0.023	0.073	-0.31	0.754	-0.166	0.12
Inclusion of mechanical and/or animal power		-0.001	0.09	-0.01	0.989	-0.178	0.176		-0.041	0.098	-0.42	0.675	-0.232	0.15
Inclusion of access to credit		-0.018	0.074	-0.24	0.81	-0.163	0.127		-0.035	0.066	-0.54	0.591	-0.164	0.093
							N=498							N=648
Note: dy/dx for factor levels is the discrete change from the base level.									Note: dy/dx for factor levels is the discrete change from the base level.
Weighted Model		Excluding non-significant estimates (Model 16)							Including non-significant estimates (Model 17)
		dy/dx	Std.Err.	z	P>z	[95%Conf.	Interval]		dy/dx	Std.Err.	z	P>z	[95%Conf.	Interval]
Indicator group (ref: Gross output)
Net value		-0.15	0.081	-1.86	0.063	-0.307	0.008		-0.259	0.062	-4.14	0	-0.381	-0.136
Efficiency		-0.353	0.087	-4.06	0	-0.523	-0.182		-0.393	0.062	-6.36	0	-0.514	-0.272
Data source (ref: LSMS)
National Statistics		-0.136	0.081	-1.68	0.094	-0.294	0.023		-0.192	0.073	-2.62	0.009	-0.336	-0.048
Ad-hoc surveys		-0.304	0.039	-7.72	0	-0.382	-0.227		-0.35	0.041	-8.48	0	-0.431	-0.269
Warm arid and semi-arid tropics		-0.032	0.075	-0.43	0.666	-0.178	0.114		-0.053	0.092	-0.57	0.568	-0.233	0.128
Last year of study		-0.01	0.003	-2.79	0.005	-0.016	-0.003		-0.012	0.003	-3.85	0	-0.018	-0.006
Subsistence farming (ref: Very small, Average [0;1]] Ha.)
Subsistence farming (Small, Average ]1;2] Ha.		-0.04	0.079	-0.51	0.613	-0.194	0.115		-0.05	0.065	-0.77	0.442	-0.177	0.077
Average >2 Ha.		-0.047	0.078	-0.59	0.552	-0.2	0.107		-0.076	0.062	-1.22	0.221	-0.198	0.046
Main crop (ref: Maize)
Other crops		0.138	0.087	1.6	0.111	-0.032	0.308		0.087	0.067	1.3	0.195	-0.044	0.218
Rice		0.197	0.093	2.13	0.033	0.016	0.379		0.091	0.08	1.14	0.253	-0.065	0.247
Wheat		0.054	0.126	0.43	0.666	-0.192	0.3		-0.049	0.097	-0.51	0.612	-0.239	0.141
Specialised paper		-0.108	0.073	-1.49	0.136	-0.251	0.034		-0.06	0.084	-0.72	0.474	-0.224	0.104
GPS measurement		0.231	0.191	1.21	0.226	-0.144	0.606		0.217	0.16	1.36	0.175	-0.096	0.529
Inclusion of soil quality and/or slope		-0.064	0.062	-1.05	0.295	-0.185	0.056		-0.097	0.063	-1.53	0.125	-0.221	0.027
Inclusion of irrigation		0.001	0.067	0.02	0.982	-0.129	0.132		-0.037	0.082	-0.45	0.652	-0.198	0.124
Inclusion of mechanical and/or animal power		-0.004	0.1	-0.04	0.967	-0.2	0.192		-0.06	0.119	-0.51	0.61	-0.293	0.172
Inclusion of access to credit		-0.004	0.082	-0.04	0.966	-0.165	0.158		-0.021	0.067	-0.31	0.758	-0.153	0.111
							N=498							N=648
Note: dy/dx for factor levels is the discrete change from the base level.									Note: dy/dx for factor levels is the discrete change from the base level.
FARM MODELS, Zoom on TIME (lastyearstudy) (Models 16 and 17)
Model 16	Excluding non-significant estimates								Model 17	Including non-significant estimates
Predictive margins Number of obs = 498									Predictive margins Number of obs = 648
Model VCE : Robust									Model VCE : Robust
Expression : Pr(simpleir), predict()									Expression : Pr(simpleir), predict()
at : lastyearst~y = 1990									at : lastyearst~y = 1990
	Delta-method									Delta-method
	Margin	Std.Err.	z	P>z	[95%Conf.	Interval]				Margin	Std.Err.	z	P>z	[95%Conf.	Interval]
group_indicators									group_indicators
Gross output	0.884	0.037	24.21	0	0.812	0.956			Gross output	0.831	0.042	19.68	0	0.748	0.914
Net value	0.782	0.079	9.88	0	0.627	0.937			Net value	0.612	0.076	8	0	0.462	0.762
Efficiency	0.6	0.089	6.72	0	0.425	0.776			Efficiency	0.453	0.078	5.84	0	0.301	0.605
Predictive margins Number of obs = 498									Predictive margins Number of obs = 648
Model VCE : Robust									Model VCE : Robust
Expression : Pr(simpleir), predict()									Expression : Pr(simpleir), predict()
at : lastyearst~y = 2000									at : lastyearst~y = 2000
	Delta-method									Delta-method
	Margin	Std.Err.	z	P>z	[95%Conf.	Interval]				Margin	Std.Err.	z	P>z	[95%Conf.	Interval]
group_indicators									group_indicators
Gross output	0.819	0.035	23.65	0	0.751	0.887			Gross output	0.731	0.038	19.45	0	0.657	0.804
Net value	0.685	0.073	9.38	0	0.542	0.828			Net value	0.471	0.059	8.01	0	0.356	0.587
Efficiency	0.482	0.075	6.42	0	0.335	0.629			Efficiency	0.321	0.053	6.11	0	0.218	0.424
Predictive margins Number of obs = 498									Predictive margins Number of obs = 648
Model VCE : Robust									Model VCE : Robust
Expression : Pr(simpleir), predict()									Expression : Pr(simpleir), predict()
at : lastyearst~y = 2010									at : lastyearst~y = 2010
	Delta-method									Delta-method
	Margin	Std.Err.	z	P>z	[95%Conf.	Interval]				Margin	Std.Err.	z	P>z	[95%Conf.	Interval]
group_indicators									group_indicators
Gross output	0.732	0.045	16.39	0	0.645	0.82			Gross output	0.603	0.043	13.9	0	0.518	0.688
Net value	0.571	0.07	8.15	0	0.434	0.709			Net value	0.337	0.053	6.41	0	0.234	0.44
Efficiency	0.367	0.075	4.91	0	0.22	0.513			Efficiency	0.213	0.043	4.98	0	0.129	0.296
Predictive margins Number of obs = 498									Predictive margins Number of obs = 648
Model VCE : Robust									Model VCE : Robust
Expression : Pr(simpleir), predict()									Expression : Pr(simpleir), predict()
at : lastyearst~y = 2017									at : lastyearst~y = 2017
	Delta-method									Delta-method
	Margin	Std.Err.	z	P>z	[95%Conf.	Interval]				Margin	Std.Err.	z	P>z	[95%Conf.	Interval]
group_indicators									group_indicators
Gross output	0.659	0.066	9.97	0	0.529	0.788			Gross output	0.504	0.06	8.41	0	0.387	0.622
Net value	0.488	0.077	6.31	0	0.336	0.639			Net value	0.256	0.054	4.7	0	0.149	0.363
Efficiency	0.294	0.08	3.69	0	0.138	0.451			Efficiency	0.154	0.041	3.79	0	0.074	0.234

## Sheet: FarmDescriptives- Fig. 1
	Direct	IR	Non-monotonic	Non-significant	Total			Direct	IR	Non-monotonic	Non-significant	Total
Efficiency	72	44	9	58	183		Efficiency	0.393443	0.240437	0.0491803	0.31694	1
Net value	32	47	14	32	125		Net value	0.256	0.376	0.112	0.256	1
Gross output	100	328	30	103	561		Gross output	0.178253	0.58467	0.0534759	0.183601	1
Total	204	419	53	193	869
								`

## Sheet: Plot level
Model	1	2	3	4	5	6	7	8	9	10	11	12	13	14	15	16
Dependent variable (Dummy, 0;1): 1:Recording Inverse relationship; 0:Direct relationship estimate.	X		X			X	X		X		X			X		X
Dependent variable (Dummy, 0;1): 1:Recording Inverse relationship; 0: All other recorded estimates, including non-significant ones		X		X	X			X		X		X	X		X
Full model (all variables)						x	x	x	x	x	x	x
Sample limited to cases with information on subsistence status
VCE cluster (country)			x	x	x	x	x	x	x	x	x	x	x	x	x	x
Weighting (quality of publication)					x		x	x			x	x			x	x
Grey literature included									x	x	x	x		x		x
Main model									x	x	x	x
Indicator group (ref: Gross output)
Net value	0.384	-0.428	0.384	-0.428	-0.584	-0.614	-0.857	-1.226	-1.134	-1.580**	-1.057	-1.406*	-0.408	-0.942+	-0.174	-0.944+
Efficiency	-2.073***	-1.814***	-2.073***	-1.814***	-2.062***	-1.883*	-2.197*	-2.203*	-2.225***	-2.170**	-2.293**	-2.260**	-2.222***	-1.957***	-2.385***	-2.070***
Data source (ref: LSMS)
National Statistics						0.083	0.259	-0.157	-0.097	0.040	0.176	-0.004
Ad-hoc surveys						-0.817	-0.521	-0.208	-0.217	0.110	-0.286	0.009
Warm arid and semi-arid tropics						1.638*	1.739*	0.474	0.924	0.396	1.362+	0.388
Last year of study						-0.063	-0.075	-0.076*	-0.072	-0.080**	-0.076	-0.076**
Main crop (ref: Maize)
Other crops						1.933**	1.716*	1.267**	1.398*	1.229*	1.508*	1.201**
Rice						0.734	0.297	-0.282	0.513	-0.028	0.217	-0.312
Wheat						0.736	0.551	-0.395	1.012	0.269	0.635	-0.271
Specialised paper						1.388*	1.747**	1.251*	0.956+	1.187**	1.551**	1.323**	0.510	0.838**	1.049+	1.187***
GPS measurement						-1.275	-1.230	-0.873	-1.166	-0.879	-1.213	-0.871
Inclusion of soil quality and/or slope						-0.794	-0.653	-0.923+	-0.349	-0.689	-0.510	-0.807+
Inclusion of irrigation						-0.487	-0.562	0.132	-0.281	0.123	-0.435	0.140
Inclusion of mechanical and/or animal power						-0.586	-0.784	0.555	-0.484	0.449	-0.703	0.498
Inclusion of access to credit						-0.453	-0.514	-0.136	-0.066	0.047	-0.361	-0.077
Constant	1.156***	0.428*	1.156***	0.428	0.491	0.506	0.387	-0.343	0.127	-0.755	0.238	-0.519	1.190***	0.398	1.112***	0.293
Log p-likelihood	-84.870	-133.019	-84.870	-133.019	-123.479	-69.604	-58.513	-96.337	-90.252	-137.177	-64.271	-103.222	-100.751	-155.145	-74.055	-119.088
pseudo-R²	0.100	0.061	0.100	0.061	0.067	0.262	0.284	0.231	0.198	0.192	0.255	0.220	0.104	0.086	0.142	0.100
N	155	205	155	205	247	155	155	205	190	247	190	247	190	247	190	247
AIC	175.739	272.039	175.739	272.039	252.957	171.209	149.025	224.674	212.504	306.355	160.542	238.443	209.501	318.291	156.111	246.176
BIC	184.870	282.008	184.870	282.008	263.486	219.903	197.720	277.842	264.457	362.505	212.494	294.593	222.489	332.328	169.099	260.213
+ p<0.10, * p<0.05, ** p<0.01, *** p<0.001

## Sheet: PlotMargins
PLOT models, general
Weighted Model									Weighted Model
Model 11	Excluding non-significant estimates								Model 12	Including non-significant estimates
		dy/dx	Std.Err.	z	P>z	[95%Conf.	Interval]		dy/dx	Std.Err.	z	P>z	[95%Conf.	Interval]
Indicator group (ref: Gross output)
Net value		-0.27	0.226	-1.19	0.233	-0.713	0.173		-0.301	0.122	-2.47	0.014	-0.54	-0.062
Efficiency		-0.462	0.134	-3.45	0.001	-0.725	-0.199		-0.431	0.117	-3.69	0	-0.66	-0.202
Data source (ref: LSMS)
National Statistics		0.007	0.129	0.05	0.957	-0.246	0.26		-0.01	0.138	-0.07	0.94	-0.281	0.26
Ad-hoc surveys		-0.019	0.124	-0.15	0.878	-0.262	0.224		-0.031	0.14	-0.22	0.823	-0.306	0.243
Warm arid and semi-arid tropics		0.068	0.088	0.77	0.439	-0.104	0.24		-0.008	0.101	-0.08	0.934	-0.206	0.189
Last year of study		-0.014	0.009	-1.6	0.109	-0.031	0.003		-0.019	0.006	-3.04	0.002	-0.031	-0.007
Main crop (ref: Maize)
Other crops		0.246	0.108	2.28	0.023	0.034	0.458		0.228	0.094	2.42	0.016	0.043	0.413
Rice		0.093	0.108	0.86	0.389	-0.119	0.304		-0.044	0.104	-0.42	0.671	-0.248	0.159
Wheat		0.266	0.153	1.74	0.081	-0.033	0.566		0.108	0.117	0.92	0.357	-0.121	0.337
Specialised paper		0.129	0.074	1.74	0.082	-0.017	0.275		0.167	0.078	2.14	0.032	0.014	0.321
GPS measurement		-0.175	0.098	-1.79	0.073	-0.367	0.016		-0.138	0.122	-1.13	0.257	-0.378	0.101
Inclusion of soil quality and/or slope		-0.11	0.081	-1.36	0.174	-0.269	0.049		-0.133	0.084	-1.59	0.111	-0.297	0.031
Inclusion of irrigation		-0.022	0.076	-0.28	0.776	-0.171	0.128		0.049	0.088	0.55	0.582	-0.125	0.222
Inclusion of mechanical and/or animal power		-0.117	0.077	-1.52	0.128	-0.268	0.034		0.01	0.089	0.11	0.914	-0.166	0.185
Inclusion of access to credit	inclusionofcredit	-0.039	0.082	-0.48	0.634	-0.2	0.122		-0.022	0.106	-0.2	0.838	-0.23	0.186
							N=190							N=247
Note: dy/dx for factor levels is the discrete change from the base level.									Note: dy/dx for factor levels is the discrete change from the base level.
PLOT models, Zoom on specialized vs general literature by indicator group
Weighted Model									Weighted Model
Model 11	Excluding non-significant estimates								Model 12	Including non-significant estimates
Predictive margins Number of obs = 190									Predictive margins Number of obs = 247
Model VCE : Robust									Model VCE : Robust
Expression : Pr(simpleir), predict()									Expression : Pr(simpleir), predict()
at : keyresearc~n = 0				General literature					at : keyresearc~n = 0				General literature
	Delta-method									Delta-method
	Margin	Std.Err.	z	P>z	[95%Conf.	Interval]				Margin	Std.Err.	z	P>z	[95%Conf.	Interval]
group_indicators									group_indicators
Gross output	0.742	0.048	15.51	0	0.649	0.836			Gross output	0.578	0.048	12.05	0	0.484	0.672
Net value	0.549	0.225	2.44	0.015	0.108	0.991			Net value	0.303	0.11	2.76	0.006	0.088	0.517
Efficiency	0.315	0.13	2.42	0.016	0.06	0.571			Efficiency	0.175	0.103	1.71	0.088	-0.026	0.376
Predictive margins Number of obs = 190									Predictive margins Number of obs = 247
Model VCE : Robust									Model VCE : Robust
Expression : Pr(simpleir), predict()									Expression : Pr(simpleir), predict()
at : keyresearc~n = 1				Specialized literature					at : keyresearc~n = 1				Specialized literature
	Delta-method									Delta-method
	Margin	Std.Err.	z	P>z	[95%Conf.	Interval]				Margin	Std.Err.	z	P>z	[95%Conf.	Interval]
group_indicators									group_indicators
Gross output	0.918	0.042	21.95	0	0.836	1			Gross output	0.808	0.077	10.5	0	0.657	0.959
Net value	0.814	0.145	5.61	0	0.53	1.098			Net value	0.561	0.103	5.47	0	0.36	0.763
Efficiency	0.611	0.145	4.2	0	0.326	0.896			Efficiency	0.389	0.166	2.35	0.019	0.065	0.714

## Sheet: PlotDescriptives
	Direct	IR	Non-monotonic	Non-significant	Total			Direct	IR	Non-monotonic	Non-significant	Total
Efficiency	16	6	4	9	35		Efficiency	0.457143	0.171429	0.114286	0.257143	1
Net value	5	16	0	14	35		Net value	0.142857	0.457143	0	0.4	1
Gross output	32	118	11	35	196		Gross output	0.163265	0.602041	0.0561224	0.178571	1
Total	53	140	15	58	266

## Sheet: Farm_grossoutput
Model	1	2	3	4	5	6
Dependent variable (Dummy, 0;1): 1:Recording Inverse relationship; 0:Direct relationship estimate.	X		X		X
Dependent variable (Dummy, 0;1): 1:Recording Inverse relationship; 0: All other recorded estimates, including non-significant ones		X		X		X
Full model (all variables)	x	x	x	x	x	x
Sample limited to cases with information on subsistence status	x	x	x	x	x	x
VCE cluster (country)	x	x	x	x	x	x
Weighting (quality of publication)			x	x	x	x
Grey literature included	x	x	x	x	x	x
Main model			x	x	x	x
Data source (ref: LSMS)
National Statistics	-2.284+	-2.074*	-3.309**	-3.247***	-2.982*	-3.075**
Ad-hoc surveys	-2.822*	-2.752**	-4.001***	-4.041***	-3.779**	-3.909***
Warm arid and semi-arid tropics	-0.160	-0.113	-0.176	-0.179	-0.324	-0.212
Last year of study	-0.118***	-0.119***	-0.119***	-0.117***	-0.106***	-0.111***
Subsistence farming (ref: Very small, Average [0;1]] Ha.)
Subsistence farming (Small, Average ]1;2] Ha.	-0.319	-0.484	-0.783	-0.633	-1.206*	-0.786*
Average >2 Ha.	-0.599	-0.700	-0.488	-0.638	-0.949+	-0.814+
Main crop (ref: Maize)
Other crops	0.995*	0.705	1.053*	0.757+	1.222*	0.865+
Rice	1.214+	0.473	1.401+	0.588	1.26	0.511
Wheat	0.425	-0.241	0.570	0.027	0.356	-0.125
Specialised paper	-0.497	-0.685+	-0.414	-0.425	-0.505	-0.449
GPS measurement	1.477*	1.822+	1.409+	0.843	1.495+	0.731
Inclusion of soil quality and/or slope	-0.478	-0.699*	-0.655	-0.726*	-0.571	-0.633+
Inclusion of irrigation	-0.065	-0.149	0.066	-0.313	-0.139	-0.404
Inclusion of mechanical and/or animal power	-0.682+	-0.838	-0.571	-0.907	-0.777	-0.996
Inclusion of access to credit	-0.717	-0.666	-0.454	-0.443	-0.824	-0.534
Inclusion of off-farm activities/income					-2.207**	-1.540**
constant	2.474+	2.295*	3.517*	3.497**	4.080**	3.701***
Log p-likelihood	-147.401	-211.341	-111.719	-159.231	-104.132	-154.16
pseudo-R²	0.185	0.208	0.198	0.211	0.252	0.236
N	346	414	346	414	346	414
AIC	326.802	454.682	255.438	350.462	242.265	342.32
BIC	388.345	519.096	316.981	414.875	307.654	410.76
+ p<0.10, * p<0.05, ** p<0.01, *** p<0.001

## Sheet: countryanalysed_code
COUNTRY_CODE	COUNTRY_NAME
Africa	Africa
1	People’s Democratic Republic of Algeria
2	Republic of Angola
3	Republic of Benin
4	Republic of Botswana
5	Burkina Faso
6	Republic of Burundi
7	Republic of Cameroon
8	Republic of Cabo Verde
9	Central African Republic
10	Republic of Chad
11	Union of the Comoros
12	Republic of Côte d’Ivoire
13	Democratic Republic of the Congo
14	Republic of Djibouti
15	Arab Republic of Egypt
16	Republic of Equatorial Guinea
17	State of Eritrea
18	Federal Democratic Republic of Ethiopia
19	Gabonese Republic
20	Republic of The Gambia
21	Republic of Ghana
22	Republic of Guinea
23	Republic of Guinea-Bissau
24	Republic of Kenya
25	Kingdom of Lesotho
26	Republic of Liberia
27	Libya
28	Republic of Madagascar
29	Republic of Malawi
30	Republic of Mali
31	Islamic Republic of Mauritania
32	Republic of Mauritius
33	Mayotte
34	Kingdom of Morocco
35	Republic of Mozambique
36	Republic of Namibia
37	Republic of Niger
38	Federal Republic of Nigeria
39	Republic of the Congo
40	Réunion
41	Republic of Rwanda
42	Saint Helena, Ascension and Tristan da Cunha
43	Democratic Republic of São Tomé and Príncipe
44	Republic of Senegal
45	Republic of Seychelles
46	Republic of Sierra Leone
47	Federal Republic of Somalia
48	Republic of South Africa
49	Sub-Saharan Africa
50	Republic of the Sudan
51	Republic of South Sudan
52	Kingdom of Swaziland
53	United Republic of Tanzania
54	Togolese Republic
55	Republic of Tunisia
56	Republic of Uganda
57	Western Sahara
58	Republic of Zambia
59	Republic of Zimbabwe
60	Antarctica
61	French Southern and Antarctic Lands
62	South Georgia and the South Sandwich Islands
63	United States Minor Outlying Islands
America	America
64	Anguilla
65	Antigua and Barbuda
66	Argentina Republic
67	Aruba
68	Commonwealth of the Bahamas
69	Barbados
70	Belize
71	Bermuda
72	Plurinational State of Bolivia
73	Federative Republic of Brazil
74	British Virgin Islands
75	Canada
76	Caribbean
77	Caribbean Community
78	Cayman Islands
79	Republic of Chile
80	Clipperton Island
81	Republic of Colombia
82	Republic of Costa Rica
83	Republic of Cuba
84	Curaçao
85	Commonwealth of Dominica
86	Dominican Republic
87	Republic of Ecuador
88	Republic of El Salvador
89	Falkland Islands
90	French Guiana
91	Greenland
92	Grenada
93	Guadeloupe
94	Republic of Guatemala
95	Republic of Guyana
96	Republic of Haiti
97	Republic of Honduras
98	Jamaica
99	Martinique
100	Mercosur countries
101	United Mexican States
102	Montserrat
103	Netherlands Antilles
104	NAFTA
105	Republic of Nicaragua
106	Republic of Panama
107	Republic of Paraguay
108	Republic of Peru
109	Commonwealth of Puerto Rico
110	Federation of Saint Kitts and Nevis
111	Saint Lucia
112	Collectivity of Saint Martin
113	Territorial Collectivity of Saint Pierre and Miquelon
114	Saint Vincent and the Grenadines
115	Collectivity of Saint Barthélemy
116	Sint Maarten
117	Republic of Suriname
118	Republic of Trinidad and Tobago
119	Turks and Caicos Islands
120	United States of America
121	United States Virgin Islands
122	Eastern Republic of Uruguay
123	Bolivarian Republic of Venezuela
124	Territory of Heard Island and McDonald Islands
Asia	Asia
125	Islamic Republic of Afghanistan
126	Republic of Armenia
127	Republic of Azerbaijan
128	Kingdom of Bahrain
129	People’s Republic of Bangladesh
130	Kingdom of Bhutan
131	Brunei Darussalam
132	Kingdom of Cambodia
133	People’s Republic of China
134	Georgia
135	Hong Kong Special Administrative Region of the People’s Republic of China
136	Republic of India
137	India, excl. Sikkim
138	Republic of Indonesia
139	Islamic Republic of Iran
140	Republic of Iraq
141	State of Israel
142	Japan
143	Hashemite Kingdom of Jordan
144	Republic of Kazakhstan
145	State of Kuwait
146	Kyrgyz Republic
147	Lao People’s Democratic Republic
148	Lebanese Republic
149	Macao Special Administrative Region of the People’s Republic of China
150	Malaysia
151	Republic of Maldives
152	Middle East
153	Mongolia
154	Republic of the Union of Myanmar
155	Federal Democratic Republic of Nepal
156	Democratic People’s Republic of Korea
157	State of Palestine
158	Sultanate of Oman
159	Islamic Republic of Pakistan
160	Republic of the Philippines
161	State of Qatar
162	Kingdom of Saudi Arabia
163	Republic of Singapore
164	Republic of Korea
165	Democratic Socialist Republic of Sri Lanka
166	Syrian Arab Republic
167	Taiwan
168	Republic of Tajikistan
169	Kingdom of Thailand
170	Democratic Republic of Timor-Leste
171	Republic of Turkey
172	Turkmenistan
173	United Arab Emirates
174	Republic of Uzbekistan
175	Socialist Republic of Vietnam
176	Republic of Yemen
177	British Indian Ocean Territory
178	Christmas Island Territory
179	Territory of Cocos (Keeling) Islands
Europe	Europe
180	Republic of Austria
181	Kingdom of Belgium
182	Belgium-Luxembourg
183	Republic of Bulgaria
184	Republic of Cyprus
185	Czech Republic
186	Republic of Croatia
187	Kingdom of Denmark
188	Republic of Estonia
189	Republic of Finland
190	French Republic
191	Germany
192	Greece
193	Hungary
194	Ireland
195	Republic of italy
196	Republic of Latvia
197	Republic of Lithuania
198	Grand Duchy of Luxembourg
199	Republic of Malta
200	Kingdom of the Netherlands
201	Republic of Poland
202	Portuguese Republic
203	Romania
204	Slovak Republic
205	Republic of Slovenia
206	Kingdom of Spain
207	Kingdom of Sweden
208	United Kingdom of Great Britain and Northern Ireland
209	Republic of Albania
210	Principality of Andorra
211	Republic of Belarus
212	Bosnia and Herzegovina
213	Channel Islands
214	Faeroe Islands
215	Gibraltar
216	Bailiwick of Guernsey
217	Republic of Iceland
218	Isle of Man
219	Bailiwick of Jersey
220	Kosovo (under United Nations Security Council Regulation 1244)
221	Åland Islands
222	Principality of Liechtenstein
223	Principality of Monaco
224	Montenegro
225	Kingdom of Norway
226	Republic of Moldova
227	Russian Federation
228	Republic of San Marino
229	Republic of Serbia
231	Svalbard and Jan Mayen
232	Swiss Confederation
233	Ukraine
Oceania	Oceania
234	Territory of American Samoa
235	Australia
236	Australia and NZ
237	Cook Islands
238	Republic of Fiji
239	French Polynesia
240	Territory of Guam
241	Republic of Kiribati
242	Republic of the Marshall Islands
243	Federated States of Micronesia
244	Republic of Nauru
245	New Caledonia
246	New Zealand
247	Niue
248	Territory of Norfolk Island
249	Commonwealth of the Northern Mariana Islands
250	Republic of Palau
251	Independent State of Papua New Guinea
252	Pitcairn Islands
253	Independent State of Samoa
254	Solomon Islands
255	Tokelau
256	Kingdom of Tonga
257	Tuvalu
258	Republic of Vanuatu
259	Wallis and Futuna
260	Bouvet Island
500	multiple countries

## Sheet: AEZ_Code
AGROEC_CODE	AGROEC_NAME
1	RAEZ1 SSA Warm arid and semi-arid tropics (AEZ 1):
2	RAEZ 2 SSA Warm subhumid tropics (AEZ 2):
3	RAEZ 3 SSA Warm humid tropics (AEZ 3):
4	RAEZ 4 SSA Highlands and subtropical (AEZ 4):
5	RAEZ 5 West Asia North Africa Warm arid and semi-arid tropics (AEZ 1):
6	RAEZ 6 West Asia North Africa Cool tropics (AEZ 4):
7	RAEZ 7 West Asia North Africa Cool subtropics with winter rainfall (AEZ 9):
8	RAEZ 8 Asia/Pacific Warm arid and semi-arid tropics (AEZ 1):
9	RAEZ 9 Asia/Pacific Warm subhumid tropics (AEZ 2):
10	RAEZ 10 Asia/Pacific Warm humid tropics (AEZ 3):
11	RAEZ 11 Asia/Pacific Warm arid and semi-arid subtropics with summer rainfall (AEZ 5):
12	RAEZ 12 Asia/Pacific Warm subhumid tropics with summer rainfall (AEZ 6):
13	RAEZ 13 Asia/Pacific Warm/cool humid subtropics with summer rainfall (AEZ 7):
14	RAEZ 14 Asia/Pacific Cool subtropics with summer rainfall (AEZ 8):
15	RAEZ 15 LAC Warm arid and semi-arid tropics (AEZ 1):
16	RAEZ 16 LAC Warm subhumid tropics (AEZ 2):
17	RAEZ 17 LAC Warm humid tropics (AEZ 3):
18	RAEZ 18 LAC Cool tropics (AEZ 4):
19	RAEZ 19 LAC Warm arid and semi-arid subtropics with summer rainfall (AEZ 5):
20	RAEZ 20 LAC Warm subhumid subtropics with summer rainfall (AEZ 6):
21	RAEZ 21 LAC Warm/cool humid subtropics with summer rainfall (AEZ 7):
22	RAEZ 22 LAC Cool subtropics with summer rainfall (AEZ 8):
23	RAEZ 23 LAC Cool subtropics with winter rainfall (AEZ 9):
99	entire country, mixed agroecological zones
COUNTRY CLASSIFICATION BY REGIONAL AGROECOLOGICAL ZONES (RAEZ)
In
Annex I. Agroecological Zones Framework and Database for the Review of CGIAR Priorities and Strategies
Consultative Group on International Agricultural Research Technical Advisory Committee
TAC SECRETARIAT
FOOD AND AGRICULTURE ORGANIZATION OF THE UNITED NATIONS
December, 1994
http://www.fao.org/wairdocs/tac/x5756e/x5756e00.htm#Contents

## Sheet: GeographicalDistributionCrops
Maize, rice and wheat cases geographical distribution
	Maize
World Region	Freq.	Percent	Cum.
SSA	148	83.15	83.15
Asia	20	11.24	94.38
LAC	10	5.62	100
MENA	0	0	100
Total	178	100
	Rice
World Region	Freq.	Percent	Cum.
SSA	49	20.08	20.08
Asia	190	77.87	97.95
LAC	5	2.05	100
MENA	0	0	100
Total	244	100
	Wheat
World Region	Freq.	Percent	Cum.
SSA	20	23.53	23.53
Asia	53	62.35	85.88
LAC	1	1.18	87.06
MENA	11	12.94	100
Total	85	100

[truncated: 4 more sheets: Subsample_2 indicators or more, Non-monotonic, Non-monotonicMargins, 5yearsAverageEvolutionChart]
