# Supplementary material for: Are small farms more performant than larger ones in developing countries?
Source: Sci Adv. 2020 Oct 9;6(41):eabb8235. doi: 10.1126/sciadv.abb8235 (PMC7546703; doi:10.1126/sciadv.abb8235)
Supplement: abb8235_Data_file_S3.do [file abb8235_Data_file_S3.do]

*Are small farms more performant than larger ones in developing countries?
*by P. A. Garzón Delvaux1, L. Riesgo and S. Gomez y Paloma. 

*descriptives details
asdoc tab group_indicators if   fop==0 &  !inlist(simplecatir,2,3) 
asdoc tab group_indicators if   fop==0 &  !inlist(simplecatir,2)  
asdoc tab group_indicators  if   fop==1 &  !inlist(simplecatir,2,3) 
asdoc tab group_indicators  if   fop==1 & !inlist(simplecatir,2)  
asdoc tab datasource if    fop==0 & !inlist(simplecatir,2,3) 
asdoc tab datasource if   fop==0 &  !inlist(simplecatir,2) 
asdoc tab datasource  if  fop==1 &  !inlist(simplecatir,2,3) 
asdoc tab datasource  if  fop==1 & !inlist(simplecatir,2) 
asdoc tab cropsimple if   fop==0 &  !inlist(simplecatir,2,3) 
asdoc tab cropsimple if   fop==0 &  !inlist(simplecatir,2) 
asdoc tab cropsimple  if  fop==1 & !inlist(simplecatir,2,3) 
asdoc tab cropsimple  if  fop==1  & !inlist(simplecatir,2) 

*ICC test interclass correlation coefficient + Design Effect formula (Muthén and Satorra (1995)), threshold 2, [1+(average group size-1)*ICC] 
melogit simpleir if fop==1 & !inlist(simplecatir,2,3) & !inlist(countryanalysed,500) || worldregion:
estat icc
melogit simpleir if fop==1 & !inlist(simplecatir,2,3) & !inlist(countryanalysed,500)  || countryanalysed:
estat icc
melogit simpleir if fop==1 & !inlist(simplecatir,2) & !inlist(countryanalysed,500)  || worldregion:
estat icc
melogit simpleir if fop==1 & !inlist(simplecatir,2)  & !inlist(countryanalysed,500) || countryanalysed:
estat icc

*bivariate pure ir-dr
tab simpleir grossoutput if fop==1 & !inlist(simplecatir,2,3) &  &   & !inlist(group_indicators,4,5)  & casestudysel==1, column row chi V
tab simpleir grossoutput if fop==1 & !inlist(simplecatir,2,3) &  &   & !inlist(group_indicators,3,4,5) &  casestudysel==1, column row chi V
tab simpleir grossoutput if fop==1 & !inlist(simplecatir,2,3) &  &   & !inlist(group_indicators,2,4,5) &  casestudysel==1, column row chi V
tab simpleir efficiency if fop==1 & !inlist(simplecatir,2,3) &  &   & !inlist(group_indicators,1,4,5) &  casestudysel==1, column row chi V
bys group_indicators: tab simpleir lsms if fop==1 & !inlist(simplecatir,2,3) &  casestudysel==1, column row chi V
bys group_indicators: tab simpleir arid if fop==1 & !inlist(simplecatir,2,3) &  casestudysel==1, column row chi V
bys group_indicators: tab simpleir lastyearstudy2008 if fop==1 & !inlist(simplecatir,2,3) &   casestudysel==1, column row chi V
bys group_indicators: tab simpleir subsistence if fop==1 & !inlist(simplecatir,2,3)  & casestudysel==1, column row chi V
bys group_indicators: tab simpleir maize if fop==1 & !inlist(simplecatir,2,3) & casestudysel==1, column row chi V
bys group_indicators: tab simpleir keyresearchquestion if fop==1 & !inlist(simplecatir,2,3) & casestudysel==1, column row chi V
bys group_indicators: tab simpleir gpsmeasure if fop==1 & !inlist(simplecatir,2,3) & casestudysel==1, column row chi V
bys group_indicators: tab simpleir inclusionofsoilandorslope if fop==1 & !inlist(simplecatir,2,3)  &   casestudysel==1, column row chi V
bys group_indicators: tab simpleir ifwatorirrigorwateruse if fop==1 & !inlist(simplecatir,2,3)  & casestudysel==1, column row chi V
bys group_indicators: tab simpleir machineoroxen if fop==1 & !inlist(simplecatir,2,3) & casestudysel==1, column row chi V
bys group_indicators: tab simpleir inclusionofcredit  if fop==1 & !inlist(simplecatir,2,3) & casestudysel==1, column row chi V
*bivariate IR vs All
tab simpleir grossoutput if fop==1     & !inlist(group_indicators,4,5) &  &  & casestudysel==1, column row chi V
tab simpleir grossoutput if fop==1   &   !inlist(group_indicators,3,4,5) &  &  & casestudysel==1, column row chi V
tab simpleir grossoutput if fop==1   &   !inlist(group_indicators,2,4,5) &  &  & casestudysel==1, column row chi V
tab simpleir efficiency if fop==1   & !inlist(group_indicators,1,4,5) &  &  & casestudysel==1, column row chi V
bys group_indicators: tab simpleir lsms if fop==1   &   casestudysel==1, column row chi V
bys group_indicators: tab simpleir arid if fop==1   &  casestudysel==1, column row chi V
bys group_indicators: tab simpleir lastyearstudy2008 if fop==1   &  casestudysel==1, column row chi V
bys group_indicators: tab simpleir subsistence if fop==1   &  casestudysel==1, column row chi V
bys group_indicators: tab simpleir maize if fop==1   &  casestudysel==1, column row chi V
bys group_indicators: tab simpleir keyresearchquestion if fop==1   & casestudysel==1, column row chi V
bys group_indicators: tab simpleir gpsmeasure if fop==1   &  casestudysel==1, column row chi V
bys group_indicators: tab simpleir inclusionofsoilandorslope if fop==1   &  casestudysel==1, column row chi V
bys group_indicators: tab simpleir ifwatorirrigorwateruse if fop==1   &  casestudysel==1, column row chi V
bys group_indicators: tab simpleir machineoroxen if fop==1     & casestudysel==1, column row chi V
bys group_indicators: tab simpleir inclusionofcredit  if fop==1   &  casestudysel==1, column row chi V

*multicollinearity test
asdoc collin grossoutput netvalue lsms adhoc arid time landsize maize rice wheat Q1Q2 keyresearchquestion gpsmeasure inclusionofsoilandorslope ifwatorirrigorwateruse machineoroxen inclusionofcredit if fop==1 & !inlist(simplecatir,2)  & !inlist(countryanalysed, 500) & casestudysel==1


*FARM MODELS
logit simpleir i.group_indicators  if fop==1 & !inlist(simplecatir,2,3)  &  !inlist(journalcateg,2,3,4,5,6) & !inlist(countryanalysed,500) 
estimates store M1a1
logit simpleir i.group_indicators  if fop==1 & !inlist(simplecatir,2,3) & !inlist(journalcateg,2,3,4,5,6) & & subsistencecat!=. & !inlist(countryanalysed,500)
estimates store M1a2
logit simpleir i.group_indicators  if fop==1 & !inlist(simplecatir,2)  &  !inlist(journalcateg,2,3,4,5,6) & casestudysel==1 & !inlist(countryanalysed,500)
estimates store M1b1
logit simpleir i.group_indicators  if fop==1 & !inlist(simplecatir,2)  &  !inlist(journalcateg,2,3,4,5,6) & subsistencecat!=.  & !inlist(countryanalysed,500)
estimates store M1b2
logit simpleir i.group_indicators  if fop==1 & !inlist(simplecatir,2,3)    & !inlist(journalcateg,2,3,4,5,6) & !inlist(countryanalysed,500) , vce(cluster countryanalysed)
estimates store M1c1
logit simpleir i.group_indicators  if fop==1 & !inlist(simplecatir,2,3)  &  !inlist(journalcateg,2,3,4,5,6) & !inlist(countryanalysed,500) & subsistencecat!=. , vce(cluster countryanalysed)
estimates store M1c2
logit simpleir i.group_indicators  if fop==1 & !inlist(simplecatir,2)  &  !inlist(journalcateg,2,3,4,5,6) & & subsistencecat!=. & !inlist(countryanalysed,500), vce(cluster countryanalysed)
estimates store M1c3
logit simpleir i.group_indicators  if fop==1 & !inlist(simplecatir,2)  &  subsistencecat!=. & !inlist(countryanalysed,500) [pweight=papyweightadapted] , vce(cluster countryanalysed)
estimates store M1c4
logit simpleir i.group_indicators  if fop==1 & !inlist(simplecatir,2,3) & !inlist(countryanalysed,500)  &  pweight=papyweightadapted] , vce(cluster countryanalysed)
estimates store M1c5
logit simpleir i.group_indicators  if fop==1 & !inlist(simplecatir,2)  & !inlist(countryanalysed,500)  [pweight=papyweightadapted] , vce(cluster countryanalysed)
estimates store M1c6
logit simpleir i.group_indicators i.datasource arid time  i.subsistencecat b2.cropsimple keyresearchquestion gpsmeasure inclusionofsoilandorslope ifwatorirrigorwateruse machineoroxen inclusionofcredit if fop==1 & !inlist(simplecatir,2,3)  &  !inlist(journalcateg,2,3,4,5,6) & !inlist(countryanalysed,500) , vce(cluster countryanalysed)
estimates store M2 
logit simpleir i.group_indicators i.datasource arid time  i.subsistencecat b2.cropsimple keyresearchquestion gpsmeasure inclusionofsoilandorslope ifwatorirrigorwateruse machineoroxen inclusionofcredit if fop==1 & !inlist(simplecatir,2,3)   & !inlist(journalcateg, 2,3,4,5,6) & !inlist(countryanalysed,500) [pweight=papyweightadapted] , vce(cluster countryanalysed)
estimates store M3a1 
logit simpleir i.group_indicators i.datasource arid time  i.subsistencecat b2.cropsimple keyresearchquestion gpsmeasure inclusionofsoilandorslope ifwatorirrigorwateruse machineoroxen inclusionofcredit if fop==1 & !inlist(simplecatir,2)  &  !inlist(journalcateg, 2,3,4,5,6)  & !inlist(countryanalysed,500) [pweight=papyweightadapted] , vce(cluster countryanalysed)
estimates store M3a2 
logit simpleir i.group_indicators i.datasource arid time  i.subsistencecat b2.cropsimple keyresearchquestion gpsmeasure inclusionofsoilandorslope ifwatorirrigorwateruse machineoroxen inclusionofcredit if fop==1 & !inlist(simplecatir,2,3)  &  casestudysel==1 & !inlist(countryanalysed,500), vce(cluster countryanalysed)
estimates store M3d
logit simpleir i.group_indicators i.datasource arid time  i.subsistencecat b2.cropsimple keyresearchquestion gpsmeasure inclusionofsoilandorslope ifwatorirrigorwateruse machineoroxen inclusionofcredit if fop==1 & !inlist(simplecatir,2)  &  casestudysel==1 & !inlist(countryanalysed,500), vce(cluster countryanalysed)
estimates store M3e
logit simpleir i.group_indicators i.datasource arid time  i.subsistencecat b2.cropsimple keyresearchquestion gpsmeasure inclusionofsoilandorslope ifwatorirrigorwateruse machineoroxen inclusionofcredit if fop==1 & !inlist(simplecatir,2,3)  & !inlist(countryanalysed,500)  [pweight=papyweightadapted] , vce(cluster countryanalysed)
estimates store M3b
logit simpleir i.group_indicators i.datasource arid time  i.subsistencecat b2.cropsimple keyresearchquestion gpsmeasure inclusionofsoilandorslope ifwatorirrigorwateruse machineoroxen inclusionofcredit if fop==1 & !inlist(simplecatir,2)  & !inlist(countryanalysed,500)  [pweight=papyweightadapted] , vce(cluster countryanalysed)
estimates store M3c
logit simpleir i.group_indicators keyresearchquestion if fop==1 & !inlist(simplecatir,2,3)  & !inlist(countryanalysed,500), vce(cluster countryanalysed)
estimates store MspefU1
logit simpleir i.group_indicators keyresearchquestion if fop==1 & !inlist(simplecatir,2)  & !inlist(countryanalysed,500), vce(cluster countryanalysed)
estimates store MspefU2
logit simpleir i.group_indicators keyresearchquestion if fop==1 & !inlist(simplecatir,2,3)  & !inlist(countryanalysed,500) [pweight=papyweightadapted], vce(cluster countryanalysed)
estimates store MspefW1
logit simpleir i.group_indicators keyresearchquestion if fop==1 & !inlist(simplecatir,2)  & !inlist(countryanalysed,500) [pweight=papyweightadapted], vce(cluster countryanalysed)
estimates store MspefW2
estout M1a1 M1a2 M1b1 M1b2 M1c1 M1c2 M1c3 M1c4 M1c5 M1c6 M2 M3a1 M3a2 M3d M3e M3b M3c MspefU1 MspefU2 MspefW1 MspefW2, starlevels(+ 0.10 * 0.05 ** 0.01 *** 0.001) cells(b(star fmt(%9.3f))) legend label varlabels(_cons constant) stats(ll r2_p N aic bic, fmt(%9.3f)) 
esttab M1a1 M1a2 M1b1 M1b2 M1c1 M1c2 M1c3 M1c4 M1c5 M1c6 M2 M3a1 M3a2 M3d M3e M3b M3c MspefU1 MspefU2 MspefW1 MspefW2 using farmFINAL.csv, starlevels(+ 0.10 * 0.05 ** 0.01 *** 0.001) cells(b(star fmt(%9.3f))) legend label varlabels(_cons constant) stats(ll r2_p N aic bic, fmt(%9.3f))

*PLOT MODELS
logit simpleir i.group_indicators  if fop==0 & !inlist(simplecatir,2,3)  &  !inlist(journalcateg,2,3,4,5,6) & !inlist(countryanalysed,500) 
estimates store M1a1
logit simpleir i.group_indicators  if fop==0 & !inlist(simplecatir,2)  &  !inlist(journalcateg,2,3,4,5,6) & casestudysel==1 & !inlist(countryanalysed,500)
estimates store M1b1
logit simpleir i.group_indicators  if fop==0 & !inlist(simplecatir,2,3)  &  !inlist(journalcateg,2,3,4,5,6) & !inlist(countryanalysed,500) , vce(cluster countryanalysed)
estimates store M1c1
logit simpleir i.group_indicators  if fop==0 & !inlist(simplecatir,2)   & !inlist(journalcateg,2,3,4,5,6) & !inlist(countryanalysed,500) , vce(cluster countryanalysed)
estimates store M1c3, title(basic)
logit simpleir i.group_indicators  if fop==0 & !inlist(simplecatir,2)  & !inlist(countryanalysed,500)  [pweight=papyweightadapted] , vce(cluster countryanalysed)
estimates store M1c4, title(basic2)
logit simpleir i.group_indicators i.datasource arid time  b2.cropsimple keyresearchquestion gpsmeasure inclusionofsoilandorslope ifwatorirrigorwateruse machineoroxen inclusionofcredit if fop==0 & !inlist(simplecatir,2,3)  & !inlist(journalcateg,2,3,4,5,6) & !inlist(countryanalysed,500) , vce(cluster countryanalysed)
estimates store M2 
logit simpleir i.group_indicators i.datasource arid time  b2.cropsimple keyresearchquestion gpsmeasure inclusionofsoilandorslope ifwatorirrigorwateruse machineoroxen inclusionofcredit if fop==0 & !inlist(simplecatir,2,3)  & !inlist(journalcateg, 2,3,4,5,6) & !inlist(countryanalysed,500) [pweight=papyweightadapted] , vce(cluster countryanalysed)
estimates store M3a1 
logit simpleir i.group_indicators i.datasource arid time  b2.cropsimple keyresearchquestion gpsmeasure inclusionofsoilandorslope ifwatorirrigorwateruse machineoroxen inclusionofcredit if fop==0 & !inlist(simplecatir,2)  & !inlist(journalcateg, 2,3,4,5,6) & !inlist(countryanalysed,500) [pweight=papyweightadapted] , vce(cluster countryanalysed)
estimates store M3a2 
logit simpleir i.group_indicators i.datasource arid time   b2.cropsimple keyresearchquestion gpsmeasure inclusionofsoilandorslope ifwatorirrigorwateruse machineoroxen inclusionofcredit if fop==0 & !inlist(simplecatir,2,3)  & !inlist(countryanalysed,500) , vce(cluster countryanalysed)
estimates store M31b
logit simpleir i.group_indicators i.datasource arid time  b2.cropsimple keyresearchquestion gpsmeasure inclusionofsoilandorslope ifwatorirrigorwateruse machineoroxen inclusionofcredit if fop==0 & !inlist(simplecatir,2)  & !inlist(countryanalysed,500), vce(cluster countryanalysed)
estimates store M31c
logit simpleir i.group_indicators i.datasource arid time   b2.cropsimple keyresearchquestion gpsmeasure inclusionofsoilandorslope ifwatorirrigorwateruse machineoroxen inclusionofcredit if fop==0 & !inlist(simplecatir,2,3)  & !inlist(countryanalysed,500) [pweight=papyweightadapted] , vce(cluster countryanalysed)
estimates store M3b
logit simpleir i.group_indicators i.datasource arid time  b2.cropsimple keyresearchquestion gpsmeasure inclusionofsoilandorslope ifwatorirrigorwateruse machineoroxen inclusionofcredit if fop==0 & !inlist(simplecatir,2)  & !inlist(countryanalysed,500)  [pweight=papyweightadapted] , vce(cluster countryanalysed)
estimates store M3c
logit simpleir i.group_indicators keyresearchquestion if fop==0 & !inlist(simplecatir,2,3)  & !inlist(countryanalysed,500), vce(cluster countryanalysed)
estimates store MspepU1
logit simpleir i.group_indicators keyresearchquestion if fop==0 & !inlist(simplecatir,2)  & !inlist(countryanalysed,500), vce(cluster countryanalysed)
estimates store MspepU2
logit simpleir i.group_indicators keyresearchquestion if fop==0 & !inlist(simplecatir,2,3)  & !inlist(countryanalysed,500) [pweight=papyweightadapted], vce(cluster countryanalysed)
estimates store MspepW1
logit simpleir i.group_indicators keyresearchquestion if fop==0 & !inlist(simplecatir,2)  & !inlist(countryanalysed,500) [pweight=papyweightadapted], vce(cluster countryanalysed)
estimates store MspepW2
estout M1a1 M1b1 M1c1 M1c3 M1c4 M2 M3a1 M3a2 M31b M31c M3b M3c MspepU1 MspepU2 MspepW1 MspepW2, starlevels(+ 0.10 * 0.05 ** 0.01 *** 0.001) cells(b(star fmt(%9.3f))) legend label varlabels(_cons constant) stats(ll r2_p N aic bic, fmt(%9.3f)) 
esttab M1a1 M1b1 M1c1 M1c3 M1c4 M2 M3a1 M3a2 M31b M31c M3b M3c MspepU1 MspepU2 MspepW1 MspepW2 using plotFINAL2.csv, starlevels(+ 0.10 * 0.05 ** 0.01 *** 0.001) cells(b(star fmt(%9.3f))) legend label varlabels(_cons constant) stats(ll r2_p N aic bic, fmt(%9.3f))

*GrossOutput MODELS
logit simpleir i.datasource arid time  i.subsistencecat b2.cropsimple keyresearchquestion gpsmeasure inclusionofsoilandorslope ifwatorirrigorwateruse machineoroxen inclusionofcredit if fop==1 & !inlist(simplecatir,2,3)  &  group_indicators==1 & !inlist(countryanalysed,500), vce(cluster countryanalysed)
estimates store GO1a
logit simpleir i.datasource arid time  i.subsistencecat b2.cropsimple keyresearchquestion gpsmeasure inclusionofsoilandorslope ifwatorirrigorwateruse machineoroxen inclusionofcredit if fop==1 & !inlist(simplecatir,2)  &  group_indicators==1  & !inlist(countryanalysed,500), vce(cluster countryanalysed)
estimates store GO2a
logit simpleir i.datasource arid time  i.subsistencecat b2.cropsimple keyresearchquestion gpsmeasure inclusionofsoilandorslope ifwatorirrigorwateruse machineoroxen inclusionofcredit if fop==1 & !inlist(simplecatir,2,3)  &  group_indicators==1 & !inlist(countryanalysed,500)  [pweight=papyweightadapted] , vce(cluster countryanalysed)
estimates store GO1
logit simpleir i.datasource arid time  i.subsistencecat b2.cropsimple keyresearchquestion gpsmeasure inclusionofsoilandorslope ifwatorirrigorwateruse machineoroxen inclusionofcredit if fop==1 & !inlist(simplecatir,2)  & group_indicators==1  & !inlist(countryanalysed,500) [pweight=papyweightadapted] , vce(cluster countryanalysed)
estimates store GO2
estout GO1a GO2a GO1 GO2, starlevels(+ 0.10 * 0.05 ** 0.01 *** 0.001) cells(b(star fmt(%9.3f))) legend label varlabels(_cons constant) stats(ll r2_p N aic bic, fmt(%9.3f)) 
esttab GO1a GO2a GO1 GO2 using GOFINAL.csv, starlevels(+ 0.10 * 0.05 ** 0.01 *** 0.001) cells(b(star fmt(%9.3f))) legend label varlabels(_cons constant) stats(ll r2_p N aic bic, fmt(%9.3f))

*Margins FARM MODELS (models 14,15,16,17)
logit simpleir i.group_indicators i.datasource arid time  i.subsistencecat b2.cropsimple keyresearchquestion gpsmeasure inclusionofsoilandorslope ifwatorirrigorwateruse machineoroxen inclusionofcredit if fop==1 & !inlist(simplecatir,2,3)   & casestudysel==1 & !inlist(countryanalysed,500), vce(cluster countryanalysed)
asdoc margins, dydx(*) 

logit simpleir i.group_indicators i.datasource arid time  i.subsistencecat b2.cropsimple keyresearchquestion gpsmeasure inclusionofsoilandorslope ifwatorirrigorwateruse machineoroxen inclusionofcredit if fop==1 & !inlist(simplecatir,2)  & casestudysel==1 & !inlist(countryanalysed,500), vce(cluster countryanalysed)
Basdoc margins, dydx(*)

logit simpleir i.group_indicators i.datasource arid time  i.subsistencecat b2.cropsimple keyresearchquestion gpsmeasure inclusionofsoilandorslope ifwatorirrigorwateruse machineoroxen inclusionofcredit if fop==1 & !inlist(simplecatir,2,3)  & !inlist(countryanalysed,500) [pweight=papyweightadapted] , vce(cluster countryanalysed)
asdoc margins, dydx(*)

logit simpleir i.group_indicators i.datasource arid time  i.subsistencecat b2.cropsimple keyresearchquestion gpsmeasure inclusionofsoilandorslope ifwatorirrigorwateruse machineoroxen inclusionofcredit if fop==1 & !inlist(simplecatir,2)   & !inlist(countryanalysed,500) [pweight=papyweightadapted] , vce(cluster countryanalysed)
asdoc margins, dydx(*)

*Margins FARM MODELS, time (lastyearstudy) (models 16,17)

quietly logit simpleir i.group_indicators i.datasource arid lastyearstudy i.subsistencecat b2.cropsimple keyresearchquestion gpsmeasure inclusionofsoilandorslope ifwatorirrigorwateruse machineoroxen inclusionofcredit if fop==1 & !inlist(simplecatir,2,3) & !inlist(countryanalysed,500) [pweight=papyweightadapted] , vce(cluster countryanalysed)
asdoc margins group_indicators, at(lastyearstudy=1990)

quietly logit simpleir i.group_indicators i.datasource arid lastyearstudy i.subsistencecat b2.cropsimple keyresearchquestion gpsmeasure inclusionofsoilandorslope ifwatorirrigorwateruse machineoroxen inclusionofcredit if fop==1 & !inlist(simplecatir,2,3) & !inlist(countryanalysed,500) [pweight=papyweightadapted] , vce(cluster countryanalysed)
asdoc margins group_indicators, at(lastyearstudy=2000)

quietly logit simpleir i.group_indicators i.datasource arid lastyearstudy i.subsistencecat b2.cropsimple keyresearchquestion gpsmeasure inclusionofsoilandorslope ifwatorirrigorwateruse machineoroxen inclusionofcredit if fop==1 & !inlist(simplecatir,2,3) & !inlist(countryanalysed,500) [pweight=papyweightadapted] , vce(cluster countryanalysed)
asdoc margins group_indicators, at(lastyearstudy=2010)

quietly logit simpleir i.group_indicators i.datasource arid lastyearstudy i.subsistencecat b2.cropsimple keyresearchquestion gpsmeasure inclusionofsoilandorslope ifwatorirrigorwateruse machineoroxen inclusionofcredit if fop==1 & !inlist(simplecatir,2,3) & !inlist(countryanalysed,500) [pweight=papyweightadapted] , vce(cluster countryanalysed)
asdoc margins group_indicators, at(lastyearstudy=2017)
quietly logit simpleir i.group_indicators i.datasource arid lastyearstudy i.subsistencecat b2.cropsimple keyresearchquestion gpsmeasure inclusionofsoilandorslope ifwatorirrigorwateruse machineoroxen inclusionofcredit if fop==1 & !inlist(simplecatir,2) & !inlist(countryanalysed,500)  [pweight=papyweightadapted] , vce(cluster countryanalysed)
asdoc margins group_indicators, at(lastyearstudy=1990) 
quietly logit simpleir i.group_indicators i.datasource arid lastyearstudy i.subsistencecat b2.cropsimple keyresearchquestion gpsmeasure inclusionofsoilandorslope ifwatorirrigorwateruse machineoroxen inclusionofcredit if fop==1 & !inlist(simplecatir,2)  & !inlist(countryanalysed,500)  [pweight=papyweightadapted] , vce(cluster countryanalysed)
asdoc margins group_indicators, at(lastyearstudy=2000)
quietly logit simpleir i.group_indicators i.datasource arid lastyearstudy i.subsistencecat b2.cropsimple keyresearchquestion gpsmeasure inclusionofsoilandorslope ifwatorirrigorwateruse machineoroxen inclusionofcredit if fop==1 & !inlist(simplecatir,2) & !inlist(countryanalysed,500)  [pweight=papyweightadapted] , vce(cluster countryanalysed)
asdoc margins group_indicators, at(lastyearstudy=2010) 
quietly logit simpleir i.group_indicators i.datasource arid lastyearstudy i.subsistencecat b2.cropsimple keyresearchquestion gpsmeasure inclusionofsoilandorslope ifwatorirrigorwateruse machineoroxen inclusionofcredit if fop==1 & !inlist(simplecatir,2) & !inlist(countryanalysed,500)   [pweight=papyweightadapted] , vce(cluster countryanalysed)
asdoc margins group_indicators, at(lastyearstudy=2017)

*Margins PLOT, general models, weighted models (11,12)
logit simpleir i.group_indicators i.datasource arid lastyearstudy b2.cropsimple keyresearchquestion gpsmeasure inclusionofsoilandorslope ifwatorirrigorwateruse machineoroxen inclusionofcredit if fop==0 & !inlist(simplecatir,2,3) & !inlist(countryanalysed,500)  [pweight=samplesize], vce(cluster countryanalysed)
asdoc margins, dydx(*) 
logit simpleir i.group_indicators i.datasource arid lastyearstudy b2.cropsimple keyresearchquestion gpsmeasure inclusionofsoilandorslope ifwatorirrigorwateruse machineoroxen inclusionofcredit if fop==0 & !inlist(simplecatir,2) & !inlist(countryanalysed,500)  [pweight=samplesize], vce(cluster countryanalysed)
asdoc margins, dydx(*) 
* margins PLOT (keyresearchquestion) specialized vs general literature, weighted models (11,12)
quietly logit simpleir i.group_indicators i.datasource arid lastyearstudy b2.cropsimple keyresearchquestion gpsmeasure inclusionofsoilandorslope ifwatorirrigorwateruse machineoroxen inclusionofcredit if fop==0 & !inlist(simplecatir,2,3) & !inlist(countryanalysed,500) [pweight=papyweightadapted] , vce(cluster countryanalysed)
asdoc margins group_indicators, at(keyresearchquestion=0) 
quietly logit simpleir i.group_indicators i.datasource arid lastyearstudy b2.cropsimple keyresearchquestion gpsmeasure inclusionofsoilandorslope ifwatorirrigorwateruse machineoroxen inclusionofcredit if fop==0 & !inlist(simplecatir,2,3) & !inlist(countryanalysed,500) [pweight=papyweightadapted] , vce(cluster countryanalysed)
asdoc margins group_indicators, at(keyresearchquestion=1) 
quietly logit simpleir i.group_indicators i.datasource arid lastyearstudy b2.cropsimple keyresearchquestion gpsmeasure inclusionofsoilandorslope ifwatorirrigorwateruse machineoroxen inclusionofcredit if fop==0 & !inlist(simplecatir,2) & !inlist(countryanalysed,500)  [pweight=papyweightadapted] , vce(cluster countryanalysed)
asdoc margins group_indicators, at(keyresearchquestion=0) 
quietly logit simpleir i.group_indicators i.datasource arid lastyearstudy b2.cropsimple keyresearchquestion gpsmeasure inclusionofsoilandorslope ifwatorirrigorwateruse machineoroxen inclusionofcredit if fop==0 & !inlist(simplecatir,2) & !inlist(countryanalysed,500)  [pweight=papyweightadapted] , vce(cluster countryanalysed)
asdoc margins group_indicators, at(keyresearchquestion=1)

*basic margins marginal FARM models 12 and 13 (un-weighted and weighted)
quietly logit simpleir i.group_indicators i.datasource arid time  i.subsistencecat b2.cropsimple keyresearchquestion gpsmeasure inclusionofsoilandorslope ifwatorirrigorwateruse machineoroxen inclusionofcredit if fop==1 & !inlist(simplecatir,2,3) & !inlist(countryanalysed,500) , vce(cluster countryanalysed)
asdoc margins group_indicators
quietly logit simpleir i.group_indicators i.datasource arid time  i.subsistencecat b2.cropsimple keyresearchquestion gpsmeasure inclusionofsoilandorslope ifwatorirrigorwateruse machineoroxen inclusionofcredit if fop==1 & !inlist(simplecatir,2) & casestudysel==1 & !inlist(countryanalysed,500), vce(cluster countryanalysed) 
asdoc margins group_indicators

quietly logit simpleir i.group_indicators i.datasource arid time  i.subsistencecat b2.cropsimple keyresearchquestion gpsmeasure inclusionofsoilandorslope ifwatorirrigorwateruse machineoroxen inclusionofcredit if fop==1 & !inlist(simplecatir,2,3) & !inlist(countryanalysed,500) [pweight=papyweightadapted] , vce(cluster countryanalysed)
asdoc margins group_indicators
quietly logit simpleir i.group_indicators i.datasource arid time  i.subsistencecat b2.cropsimple keyresearchquestion gpsmeasure inclusionofsoilandorslope ifwatorirrigorwateruse machineoroxen inclusionofcredit if fop==1 & !inlist(simplecatir,2) & !inlist(countryanalysed,500) [pweight=papyweightadapted] , vce(cluster countryanalysed)
asdoc margins group_indicators
*basic margins marginal PLOT models 9 and 10 (un-weighted and weighted)
quietly logit simpleir i.group_indicators i.datasource arid time  b2.cropsimple keyresearchquestion gpsmeasure inclusionofsoilandorslope ifwatorirrigorwateruse machineoroxen inclusionofcredit if fop==0 & !inlist(simplecatir,2,3) & !inlist(countryanalysed,500) , vce(cluster countryanalysed)
asdoc margins group_indicators
quietly logit simpleir i.group_indicators i.datasource arid time  b2.cropsimple keyresearchquestion gpsmeasure inclusionofsoilandorslope ifwatorirrigorwateruse machineoroxen inclusionofcredit if fop==0 & !inlist(simplecatir,2) & casestudysel==1 & !inlist(countryanalysed,500), vce(cluster countryanalysed) 
asdoc margins group_indicators

quietly logit simpleir i.group_indicators i.datasource arid time  b2.cropsimple keyresearchquestion gpsmeasure inclusionofsoilandorslope ifwatorirrigorwateruse machineoroxen inclusionofcredit if fop==0 & !inlist(simplecatir,2,3) & !inlist(countryanalysed,500) [pweight=papyweightadapted] , vce(cluster countryanalysed)
asdoc margins group_indicators
quietly logit simpleir i.group_indicators i.datasource arid time  b2.cropsimple keyresearchquestion gpsmeasure inclusionofsoilandorslope ifwatorirrigorwateruse machineoroxen inclusionofcredit if fop==0 & !inlist(simplecatir,2) & !inlist(countryanalysed,500) [pweight=papyweightadapted] , vce(cluster countryanalysed)
asdoc margins group_indicators
*Gross output margins
logit simpleir gpsmeasure inclusionofsoilandorslope ifwatorirrigorwateruse machineoroxen inclusionofcredit if fop==1 & !inlist(simplecatir,2,3)  &  group_indicators==1 & !inlist(countryanalysed,500) [pweight=papyweightadapted] , vce(cluster countryanalysed)
margins, dydx (*) post
est store mG0 
logit simpleir i.datasource arid time i.subsistencecat b2.cropsimple keyresearchquestion gpsmeasure inclusionofsoilandorslope ifwatorirrigorwateruse machineoroxen inclusionofcredit if fop==1 & !inlist(simplecatir,2,3)  &  group_indicators==1 & !inlist(countryanalysed,500) [pweight=papyweightadapted] , vce(cluster countryanalysed)
margins, dydx (*) post
est store mG1
logit simpleir gpsmeasure inclusionofsoilandorslope ifwatorirrigorwateruse machineoroxen inclusionofcredit if fop==1 & !inlist(simplecatir,2)  &  group_indicators==1 & !inlist(countryanalysed,500) [pweight=papyweightadapted] , vce(cluster countryanalysed)
margins, dydx (*) post
est store mG2
logit simpleir i.datasource arid time i.subsistencecat b2.cropsimple keyresearchquestion gpsmeasure inclusionofsoilandorslope ifwatorirrigorwateruse machineoroxen inclusionofcredit if fop==1 & !inlist(simplecatir,2)  &  group_indicators==1 & !inlist(countryanalysed,500)  [pweight=papyweightadapted] , vce(cluster countryanalysed)
margins, dydx (*) post
est store mG3
esttab mG0 mG1 mG2 mG3 using margGoutput.csv, starlevels(+ 0.10 * 0.05 ** 0.01 *** 0.001) cells(b(star fmt(%9.3f))) legend label varlabels(_cons constant) stats(ll r2_p N aic bic, fmt(%9.3f))
*GRAPHS
*margins marginal FARM models 12 and 13, weighted (FIGURE 4, preparation)

quietly logit simpleir i.group_indicators i.datasource arid lastyearstudy i.subsistencecat b2.cropsimple keyresearchquestion gpsmeasure inclusionofsoilandorslope ifwatorirrigorwateruse machineoroxen inclusionofcredit if fop==1 & !inlist(simplecatir,2,3) & !inlist(countryanalysed,141, 164, 167, 500) & !inlist(worldregion, 500)  & !inlist(group_indicators, 4,5) & !inlist(performanceindicator,2,3,6,7,11,12,18,19) & !inlist(journalcateg,3,5)  [pweight=papyweightadapted] , vce(cluster countryanalysed)
margins, dydx(group_indicators datasource cropsimple lastyearstudy) post
est store farmmargin21a

coefplot farmmargin21a , drop(cons) ytitle(All cases, size(small)) ylabel(,labsize(vsmall))
graph save Graph "H:\Desktop\contextual\farmmargin21a.gph"


quietly logit simpleir i.group_indicators i.datasource arid lastyearstudy i.subsistencecat b2.cropsimple keyresearchquestion gpsmeasure inclusionofsoilandorslope ifwatorirrigorwateruse machineoroxen inclusionofcredit if fop==1 & !inlist(simplecatir,2) & !inlist(countryanalysed,141, 164, 167, 500) & !inlist(worldregion, 500)  & !inlist(group_indicators, 4,5) & !inlist(performanceindicator,2,3,6,7,11,12,18,19) & !inlist(journalcateg,3,5) [pweight=papyweightadapted] , vce(cluster countryanalysed)
margins, dydx(group_indicators datasource lastyearstudy) post
est store farmmargin22a
coefplot farmmargin22a , drop(cons) ytitle(All cases, size(small)) ylabel(,labsize(vsmall))
graph save Graph "H:\Desktop\contextual\farmmargin22a.gph"
gr combine farmmargin21a.gph farmmargin22a.gph, xcommon ycommon title(Discrete change in the predicted probability of IR from the base level (farm level), size(medium))
graph save Graph "H:\Desktop\contextual\farmmargincombinesW.gph"

quietly logit simpleir i.group_indicators i.datasource arid lastyearstudy i.subsistencecat b2.cropsimple keyresearchquestion gpsmeasure inclusionofsoilandorslope ifwatorirrigorwateruse machineoroxen inclusionofcredit if fop==1 & !inlist(simplecatir,2,3) & !inlist(countryanalysed,141, 164, 167, 500) & !inlist(worldregion, 500)  & !inlist(group_indicators, 4,5) & !inlist(performanceindicator,2,3,6,7,11,12,18,19) & !inlist(journalcateg,3,5), vce(cluster countryanalysed)
margins, dydx(group_indicators datasource cropsimple lastyearstudy) post
est store farmmarginuw1

coefplot farmmarginuw1 , drop(cons) ytitle(All cases, size(small)) ylabel(,labsize(vsmall))
graph save Graph "H:\Desktop\contextual\farmmarginuw1.gph"


quietly logit simpleir i.group_indicators i.datasource arid lastyearstudy i.subsistencecat b2.cropsimple keyresearchquestion gpsmeasure inclusionofsoilandorslope ifwatorirrigorwateruse machineoroxen inclusionofcredit if fop==1 & !inlist(simplecatir,2) & !inlist(countryanalysed,141, 164, 167, 500) & !inlist(worldregion, 500)  & !inlist(group_indicators, 4,5) & !inlist(performanceindicator,2,3,6,7,11,12,18,19) & !inlist(journalcateg,3,5), vce(cluster countryanalysed)
margins, dydx(group_indicators datasource lastyearstudy gpsmeasure) post
est store farmmarginuw2

coefplot farmmarginuw2 , drop(cons) ytitle(All cases, size(small)) ylabel(,labsize(vsmall))
graph save Graph "H:\Desktop\contextual\farmmarginuw2.gph"

gr combine farmmarginuw1.gph farmmarginuw2.gph, xcommon ycommon title(Discrete change in the predicted probability of IR from the base level (farm level), size(medium))
graph save Graph "H:\Desktop\contextual\farmmargincombinesUW.gph"

*Farm weighted unweighted models margins final (FIGURE 4 graph)
gr combine farmmarginuw1.gph farmmarginuw2.gph farmmargin21a.gph farmmargin22.gpha , xcommon ycommon title(Discrete change in the predicted probability of IR from the base level (farm level), size(medium))


*marginal YEARS farm models 16 and 17, weighted (FIGURE 5)
quietly logit simpleir i.group_indicators i.datasource arid lastyearstudy i.subsistencecat b2.cropsimple keyresearchquestion gpsmeasure inclusionofsoilandorslope ifwatorirrigorwateruse machineoroxen inclusionofcredit if fop==1 & !inlist(simplecatir,2) & !inlist(countryanalysed,141, 164, 167, 500) & !inlist(worldregion, 500)  & !inlist(group_indicators, 4,5) & !inlist(performanceindicator,2,3,6,7,11,12,18,19) & !inlist(journalcateg,3,5)  [pweight=papyweightadapted] , vce(cluster countryanalysed)
margins group_indicators, at(lastyearstudy=1990) post
est store model13y1 
quietly logit simpleir i.group_indicators i.datasource arid lastyearstudy i.subsistencecat b2.cropsimple keyresearchquestion gpsmeasure inclusionofsoilandorslope ifwatorirrigorwateruse machineoroxen inclusionofcredit if fop==1 & !inlist(simplecatir,2) & !inlist(countryanalysed,141, 164, 167, 500) & !inlist(worldregion, 500)  & !inlist(group_indicators, 4,5) & !inlist(performanceindicator,2,3,6,7,11,12,18,19) & !inlist(journalcateg,3,5) [pweight=papyweightadapted] , vce(cluster countryanalysed)
margins group_indicators, at(lastyearstudy=2000) post
est store model13y2

quietly logit simpleir i.group_indicators i.datasource arid lastyearstudy i.subsistencecat b2.cropsimple keyresearchquestion gpsmeasure inclusionofsoilandorslope ifwatorirrigorwateruse machineoroxen inclusionofcredit if fop==1 & !inlist(simplecatir,2) & !inlist(countryanalysed,141, 164, 167, 500) & !inlist(worldregion, 500)  & !inlist(group_indicators, 4,5) & !inlist(performanceindicator,2,3,6,7,11,12,18,19) & !inlist(journalcateg,3,5)  [pweight=papyweightadapted] , vce(cluster countryanalysed)
margins group_indicators, at(lastyearstudy=2010) post
est store model13y3

quietly logit simpleir i.group_indicators i.datasource arid lastyearstudy i.subsistencecat b2.cropsimple keyresearchquestion gpsmeasure inclusionofsoilandorslope ifwatorirrigorwateruse machineoroxen inclusionofcredit if fop==1 & !inlist(simplecatir,2) & !inlist(countryanalysed,141, 164, 167, 500) & !inlist(worldregion, 500)  & !inlist(group_indicators, 4,5) & !inlist(performanceindicator,2,3,6,7,11,12,18,19) & !inlist(journalcateg,3,5)  [pweight=papyweightadapted] , vce(cluster countryanalysed)
margins group_indicators, at(lastyearstudy=2017) post
est store model13y4

coefplot model13y1 model13y2 model13y3 model13y4 

graph save Graph "H:\Desktop\contextual\timenonsig.gph"

quietly logit simpleir i.group_indicators i.datasource arid lastyearstudy i.subsistencecat b2.cropsimple keyresearchquestion gpsmeasure inclusionofsoilandorslope ifwatorirrigorwateruse machineoroxen inclusionofcredit if fop==1 & !inlist(simplecatir,2,3) & !inlist(countryanalysed,141, 164, 167, 500) & !inlist(worldregion, 500)  & !inlist(group_indicators, 4,5) & !inlist(performanceindicator,2,3,6,7,11,12,18,19) & !inlist(journalcateg,3,5) [pweight=papyweightadapted] , vce(cluster countryanalysed)
margins group_indicators, at(lastyearstudy=1990) post
est store model12y1

quietly logit simpleir i.group_indicators i.datasource arid lastyearstudy i.subsistencecat b2.cropsimple keyresearchquestion gpsmeasure inclusionofsoilandorslope ifwatorirrigorwateruse machineoroxen inclusionofcredit if fop==1 & !inlist(simplecatir,2,3) & !inlist(countryanalysed,141, 164, 167, 500) & !inlist(worldregion, 500)  & !inlist(group_indicators, 4,5) & !inlist(performanceindicator,2,3,6,7,11,12,18,19) & !inlist(journalcateg,3,5)  [pweight=papyweightadapted] , vce(cluster countryanalysed)
margins group_indicators, at(lastyearstudy=2000) post
est store model12y2

quietly logit simpleir i.group_indicators i.datasource arid lastyearstudy i.subsistencecat b2.cropsimple keyresearchquestion gpsmeasure inclusionofsoilandorslope ifwatorirrigorwateruse machineoroxen inclusionofcredit if fop==1 & !inlist(simplecatir,2,3) & !inlist(countryanalysed,141, 164, 167, 500) & !inlist(worldregion, 500)  & !inlist(group_indicators, 4,5) & !inlist(performanceindicator,2,3,6,7,11,12,18,19) & !inlist(journalcateg,3,5)  [pweight=papyweightadapted] , vce(cluster countryanalysed)
margins group_indicators, at(lastyearstudy=2010) post
est store model12y3

quietly logit simpleir i.group_indicators i.datasource arid lastyearstudy i.subsistencecat b2.cropsimple keyresearchquestion gpsmeasure inclusionofsoilandorslope ifwatorirrigorwateruse machineoroxen inclusionofcredit if fop==1 & !inlist(simplecatir,2,3) & !inlist(countryanalysed,141, 164, 167, 500) & !inlist(worldregion, 500)  & !inlist(group_indicators, 4,5) & !inlist(performanceindicator,2,3,6,7,11,12,18,19) & !inlist(journalcateg,3,5) [pweight=papyweightadapted] , vce(cluster countryanalysed)
margins group_indicators, at(lastyearstudy=2017) post
est store model12y4
coefplot model12y1 model12y2 model12y3 model12y4
graph save Graph "H:\Desktop\contextual\timepure.gph"
gr combine timepure.gph timenonsig.gph , xcommon ycommon title(Predicted marginal probability of recording IR by year of data (farm level), size(medium))
graph save Graph "H:\Desktop\contextual\TimeGraph.gph"

* marginal plot model 9 and 10, Keyresearchquestion speciallized, weighted (FIGURE 6)
quietly logit simpleir i.group_indicators i.datasource arid lastyearstudy b2.cropsimple keyresearchquestion gpsmeasure inclusionofsoilandorslope ifwatorirrigorwateruse machineoroxen inclusionofcredit if fop==0 & !inlist(simplecatir,2,3) & !inlist(countryanalysed,141, 164, 167, 500) & !inlist(worldregion, 500)  & !inlist(group_indicators, 4,5) & !inlist(performanceindicator,2,3,6,7,11,12,18,19) & !inlist(journalcateg,3,5) [pweight=papyweightadapted] , vce(cluster countryanalysed)
margins group_indicators, at(keyresearchquestion=0) post
est store modelspe1

quietly logit simpleir i.group_indicators i.datasource arid lastyearstudy b2.cropsimple keyresearchquestion gpsmeasure inclusionofsoilandorslope ifwatorirrigorwateruse machineoroxen inclusionofcredit if fop==0 & !inlist(simplecatir,2,3) & !inlist(countryanalysed,141, 164, 167, 500) & !inlist(worldregion, 500)  & !inlist(group_indicators, 4,5) & !inlist(performanceindicator,2,3,6,7,11,12,18,19) & !inlist(journalcateg,3,5) [pweight=papyweightadapted] , vce(cluster countryanalysed)
margins group_indicators, at(keyresearchquestion=1) post
est store modelspe2

coefplot modelspe1 modelspe2
graph save Graph "H:\Desktop\contextual\plotspe1.gph"
quietly logit simpleir i.group_indicators i.datasource arid lastyearstudy b2.cropsimple keyresearchquestion gpsmeasure inclusionofsoilandorslope ifwatorirrigorwateruse machineoroxen inclusionofcredit if fop==0 & !inlist(simplecatir,2) & !inlist(countryanalysed,141, 164, 167, 500) & !inlist(worldregion, 500)  & !inlist(group_indicators, 4,5) & !inlist(performanceindicator,2,3,6,7,11,12,18,19) & !inlist(journalcateg,3,5)  [pweight=papyweightadapted] , vce(cluster countryanalysed)
margins group_indicators, at(keyresearchquestion=0) post
est store modelspe3

quietly logit simpleir i.group_indicators i.datasource arid lastyearstudy b2.cropsimple keyresearchquestion gpsmeasure inclusionofsoilandorslope ifwatorirrigorwateruse machineoroxen inclusionofcredit if fop==0 & !inlist(simplecatir,2) & !inlist(countryanalysed,141, 164, 167, 500) & !inlist(worldregion, 500)  & !inlist(group_indicators, 4,5) & !inlist(performanceindicator,2,3,6,7,11,12,18,19) & !inlist(journalcateg,3,5)  [pweight=papyweightadapted] , vce(cluster countryanalysed)
margins group_indicators, at(keyresearchquestion=1) post
est store modelspe4

coefplot modelspe3 modelspe4
graph save Graph "H:\Desktop\contextual\plotspe2.gph"
gr combine plotspe1.gph plotspe2.gph, xcommon title(Predicted marginal probability of recording IR by the specialisation of study (plot level), size(medium))
*marginal plot models 9 and 10 (FIGURE 7)
quietly logit simpleir i.group_indicators i.datasource arid lastyearstudy b2.cropsimple keyresearchquestion gpsmeasure inclusionofsoilandorslope ifwatorirrigorwateruse machineoroxen inclusionofcredit if fop==0 & !inlist(simplecatir,2,3) & !inlist(countryanalysed,141, 164, 167, 500) & !inlist(worldregion, 500)  & !inlist(group_indicators, 4,5) & !inlist(performanceindicator,2,3,6,7,11,12,18,19) & !inlist(journalcateg,3,5) [pweight=papyweightadapted] , vce(cluster countryanalysed)
margins, dydx(i.group_indicators lastyearstudy cropsimple keyresearchquestion inclusionofsoilandorslope) post
est store plotmargin21
coefplot plotmargin21 , drop(cons) ytitle(All cases, size(small)) ylabel(,labsize(vsmall))
graph save Graph "H:\Desktop\contextual\plotmargin21.gph"
quietly logit simpleir i.group_indicators i.datasource arid lastyearstudy b2.cropsimple keyresearchquestion gpsmeasure inclusionofsoilandorslope ifwatorirrigorwateruse machineoroxen inclusionofcredit if fop==0 & !inlist(simplecatir,2) & !inlist(countryanalysed,141, 164, 167, 500) & !inlist(worldregion, 500)  & !inlist(group_indicators, 4,5) & !inlist(performanceindicator,2,3,6,7,11,12,18,19) & !inlist(journalcateg,3,5) [pweight=papyweightadapted] , vce(cluster countryanalysed)
margins, dydx(i.group_indicators arid cropsimple keyresearchquestion) post
est store plotmargin22
coefplot plotmargin22 , drop(cons) ytitle(All cases, size(small)) ylabel(,labsize(vsmall))

graph save Graph "H:\Desktop\contextual\plotmargin22.gph"
gr combine plotmargin21.gph plotmargin22.gph, xcommon title(Discrete change in the predicted probability of IR from the base level (plot level), size(medium))

* Non-monotonic (mlogit)
mlogit simplecatir i.group_indicators i.datasource arid time b2.cropsimple i.subsistencecat i.keyresearchquestion i.gpsmeasure i.inclusionofsoilandorslope i.ifwatorirrigorwateruse i.machineoroxen i.inclusionofcredit i.sq if fop==1 & !inlist(countryanalysed,141, 164, 167, 500) & !inlist(worldregion, 500)  & !inlist(group_indicators, 4,5) & !inlist(performanceindicator,2,3,6,7,11,12,18,19) & !inlist(journalcateg,3,5) & casestudysel==1 [pweight=papyweightadapted] , vce(cluster countryanalysed)
margins, dydx(*) predict(outcome(Non_monotonic))

* Non-monotonic (logit)
* nmono means NON-MONOTONIC
* sq means using Land size squared

* Including NON-SIG results
logit nmono i.group_indicators i.datasource arid time  b2.cropsimple keyresearchquestion gpsmeasure inclusionofsoilandorslope ifwatorirrigorwateruse machineoroxen inclusionofcredit sq quantile if fop==1 & !inlist(countryanalysed,141, 164, 167, 500) & !inlist(worldregion, 500)  & !inlist(group_indicators, 4,5) & !inlist(performanceindicator,2,3,6,7,11,12,18,19) & !inlist(journalcateg,3,5) & casestudysel==1 [pweight=papyweightadapted] , vce(cluster countryanalysed)

*predicted marginal probabilities
margins, dydx(*)

* Excluding NON-SIG results
logit nmono i.group_indicators i.datasource arid time  b2.cropsimple keyresearchquestion gpsmeasure inclusionofsoilandorslope ifwatorirrigorwateruse machineoroxen inclusionofcredit sq quantile if fop==1 & !inlist(simplecatir,3) & !inlist(countryanalysed,141, 164, 167, 500) & !inlist(worldregion, 500)  & !inlist(group_indicators, 4,5) & !inlist(performanceindicator,2,3,6,7,11,12,18,19) & !inlist(journalcateg,3,5) & casestudysel==1 [pweight=papyweightadapted] , vce(cluster countryanalysed)

*predicted marginal probabilities
margins, dydx(*)
